# Supplementary material for: Circulating micronutrient levels and respiratory infection susceptibility and severity: a bidirectional Mendelian randomization analysis
Source: Front Nutr. 2024 Aug 8;11:1373179. doi: 10.3389/fnut.2024.1373179 (PMC11338864; doi:10.3389/fnut.2024.1373179)
Supplement: Supplementary file 1 [file Data_Sheet_1.zip › Supplementary Tables.xlsx]

## Sheet: Summary
Table S1	Supplementary Table S1. STROBE-MR checklist of recommended items to address in reports of Mendelian randomization studies
Table S2	Supplementary Table S2. Information of exposure GWAS cohorts
Table S3	Supplementary Table S3. Source of outcome genome-wide association study summary data
Table S4	Supplementary Table S4. Table genetic variants used as exposure for Mendelian randomization analyses
Table S5	Supplementary Table S5. Details of studies of some risk factors for chronic chronic respiratory diseases
Table S6	Supplementary Table S6. Power calculations
Table S7	Supplementary Table S7. Main mendelian randomization analyses of micronutrients as risk factors on the risk of URTI
Table S8	Supplementary Table S8. Main mendelian randomization analyses of micronutrients as risk factors on the risk of LRTI
Table S9	Supplementary Table S9. Main mendelian randomization analyses of micronutrients as risk factors on the risk of Pneumonia
Table S10	Supplementary Table S10. Heterogeneity and pleiotropy analysis for the causal association between circulating micronutrient and respiratory infection
Table S11	Supplementary Table S11. Main mendelian randomization analyses of micronutrients as risk factors on the risk of respiratory infection subtypes
Table S12	Supplementary Table S12 MR-PRESSO and Steiger direction test for the causal association between circulating micronutrient and respiratory tract infection
Table S13	Supplementary Table S13. Reverse associations for URTI on copper
Table S14	Supplementary Table S14. Instrumental Variables for secondary mendelian randomization analyses of copper
Table S15	Supplementary Table S15. Secondary mendelian randomization analyses of copper as risk factors on the risk of URTI, where rs12582659 and rs10014072 was removed

## Sheet: Table S1
Supplementary Table S1. STROBE-MR checklist of recommended items to address in reports of Mendelian randomization studies
Item No.	Section	Checklist item	Section (paragraph number)
1	TITLE and ABSTRACT	Indicate Mendelian randomization as the study’s design in the title and/or the abstract if that is a main purpose of the study	Title page
	INTRODUCTION
2	Background	Explain the scientific background and rationale for the reported study. What is the exposure? Is a potential causal relationship between exposure and outcome plausible? Justify why MR is a helpful method to address the study question	Introduction (paragraphs 1-4)
3	Objectives	State specific objectives clearly, including pre-specified causal hypotheses (if any). State that MR is a method that, under specific assumptions, intends to estimate causal effects	Introduction (paragraph 3-4), Methods (paragraph 1-2)
	METHODS
4	Study design and data sources	Present key elements of the study design early in the article. Consider including a table listing sources of data for all phases of the study. For each data source contributing to the analysis, describe the following:	Materials and methods section, Supplementary Table S2-S3
	a)	Setting: Describe the study design and the underlying population, if possible. Describe the setting, locations, and relevant dates, including periods of recruitment, exposure, follow-up, and data collection, when available.	Materials and methods (paragraphs 4-6)
	b)	Participants: Give the eligibility criteria, and the sources and methods of selection of participants. Report the sample size, and whether any power or sample size calculations were carried out prior to the main analysis	Statistical analyses section in Materials and methods (paragraphs 4-6,12-13)
	c)	Describe measurement, quality control and selection of genetic variants	Materials and methods (paragraph 7-8)
	d)	For each exposure, outcome, and other relevant variables, describe methods of assessment and diagnostic criteria for diseases	Materials and methods (paragraphs 1-3,7-9)
	e)	Provide details of ethics committee approval and participant informed consent, if relevant	Materials and methods (paragraph 2-3)
5	Assumptions	Explicitly state the three core IV assumptions for the main analysis (relevance, independence and exclusion restriction) as well assumptions for any additional or sensitivity analysis	Materials and methods (paragraph 1)
6	Statistical methods: main analysis	Describe statistical methods and statistics used
	a)	Describe how quantitative variables were handled in the analyses (i.e., scale, units, model)	Materials and methods (paragraph 10,12)
	b)	Describe how genetic variants were handled in the analyses and, if applicable, how their weights were selected	Materials and methods (paragraphs 2-6)
	c)	Describe the MR estimator (e.g. two-stage least squares, Wald ratio) and related statistics. Detail the included covariates and, in case of two-sample MR, whether the same covariate set was used for adjustment in the two samples	Materials and methods (paragraph 7-9)
	d)	Explain how missing data were addressed	NA
	e)	If applicable, indicate how multiple testing was addressed	Statistical analyses section in Materials and methods (paragraphs 4-6,12-13)
7	Assessment of assumptions	Describe any methods or prior knowledge used to assess the assumptions or justify their validity	Materials and methods (paragraphs 7-12)
8	Sensitivity analyses and additional analyses	Describe any sensitivity analyses or additional analyses performed (e.g. comparison of effect estimates from different approaches, independent replication, bias analytic techniques, validation of instruments, simulations)	Materials and methods (paragraphs 7-12)
9	Software and pre-registration
	a)	Name statistical software and package(s), including version and settings used	Materials and methods (paragraph 12)
	b)	State whether the study protocol and details were pre-registered (as well as when and where)	N/A
	RESULTS
10	Descriptive data
	a)	Report the numbers of individuals at each stage of included studies and reasons for exclusion. Consider use of a flow-diagram	Materials and methods (paragraphs 1-7,10), Results (paragraphs 1)
	b)	Report summary statistics for phenotypic exposure(s), outcome(s) and other relevant variables (e.g. means, SDs, proportions)	N/A
	c)	If the data sources include meta-analyses of previous studies, provide the assessments of heterogeneity across these studies	N/A
	d)	For two-sample Mendelian randomisation:	N/A
		i. Provide justification of the similarity of the genetic variant-exposure associations between the exposure and outcome samples
		ii. Provide information on the number of individuals who were in both samples for the exposure and for the outcome
11	Main results
	a)	Report the associations between genetic variant and exposure, and between genetic variant and outcome, preferably on an interpretable scale	Results (paragraph 1-7), Figure 2-3
	b)	Report MR estimates of the relationship between exposure and outcome, and the measures of uncertainty from the MR analysis, on an interpretable scale, such as odds ratio or relative risk per SD difference	Results (paragraphs 1-7)
	c)	If relevant, consider translating estimates of relative risk into absolute risk for a meaningful time period	N/A
	d)	Consider plots to visualize results (e.g. forest plot, scatterplot of associations between genetic variants and outcome versus between genetic variants and exposure)	Figures 2-3, Supplementary Figures S1
12	Assessment of assumptions
	a)	Report the assessment of the validity of the assumptions	Results (paragraphs 2-7)
	b)	Report any additional statistics (e.g., assessments of heterogeneity across genetic variants, such as I2, Q statistic or E-value)	N/A
13	Sensitivity analyses and additional analyses
	a)	Report any sensitivity analyses to assess the robustness of the main results to violations of the assumptions	Results (paragraphs 2-7)
	b)	Report results from other sensitivity analyses or additional analyses	Results (paragraphs 2-7)
	c)	Report any assessment of direction of causal relationship (e.g., bidirectional MR)	Results (paragraphs 7)
	d)	When relevant, report and compare with estimates from non-MR analyses	N/A
	e)	Consider additional plots to visualize results (e.g., leave-one-out analyses)	Supplementary Figures S1
	DISCUSSION
14	Key results	Summarize key results with reference to study objectives	Discussion (paragraph 1)
15	Limitations	Discuss limitations of the study, taking into account the validity of the IV assumptions, other sources of potential bias, and imprecision. Discuss both direction and magnitude of any potential bias and any efforts to address them	Discussion (paragraph 8)
16	Interpretation
	a)	Meaning: Give a cautious overall interpretation of results in the context of their limitations and in comparison with other studies	Discussion (paragraph 2-6)
	b)	Mechanism: Discuss underlying biological mechanisms that could drive a potential causal relationship between the investigated exposure and the outcome, and whether the gene-environment equivalence assumption is reasonable. Use causal language carefully, clarifying that IV estimates may provide causal effects only under certain assumptions	Discussion (paragraphs 2)
	c)	Clinical relevance: Discuss whether the results have clinical or public policy relevance, and to what extent they inform effect sizes of possible interventions	Discussion (paragraph 2-6)
17	Generalizability	Discuss the generalizability of the study results (a) to other populations, (b) across other exposure periods/timings, and (c) across other levels of exposure	Discussion (paragraph 3,8)
	OTHER INFORMATION
18	Funding	Describe sources of funding and the role of funders in the present study and, if applicable, sources of funding for the databases and original study or studies on which the present study is based	Funding section
19	Data and data sharing	Provide the data used to perform all analyses or report where and how the data can be accessed, and reference these sources in the article. Provide the statistical code needed to reproduce the results in the article, or report whether the code is publicly accessible and if so, where	Data availability section
20	Conflicts of Interest	All authors should declare all potential conflicts of interest	Conflict of interest section

## Sheet: Table S2
Supplementary Table S2. Information of exposure GWAS cohorts
Exposure	Nsnp	% of variance explained	GWAS cohorts information	Pubmed ID	Population
Ca	7	0.841	The genetic instruments used for calcium were extracted from a meta-analysis conducted using 39,400 individuals from 17 population-based cohorts in the discovery stage and 21,679 individuals in the replication stage, totaling approximately 61,079 individuals. The extracted SNP was from either the discovery (n = 39,400) cohort or the meta-analysis. The mean concentration of serum calcium level was…	24068962	European
β-carotene	4	8.36	The genetic instruments used for β-carotene were extracted from a GWAS conducted using 1,210 individuals from the population based InCHIANTI study, a study of aging from the Chianti region in Tuscany, Italy. The P-values presented for the β-carotene SNPs were GC-corrected based on adjustments based on a P-value/sample-size based approach in METAL. The mean concentration serum/plasma level of β-ca…	23696881	European
Cu	2	4.6	The genetic instruments used for copper were extracted from a GWAS conducted using 2,603 twins and families from the Queensland Institute of Medical Research (QIMR). The mean concentration of erythrocyte Cu was 43.7 nmol/g (SD 12.15). Estimates for genetic associations with log-transformed standardized residuals of copper were adjusted for sex and age via an additive model accounting for within-f…	23720494	European
Folate	2	0.41	The genetic instruments used for folate were extracted from GWAS conducted using 28,913 Icelanders. The mean concentration of serum folate was 22.6 pmol/L (SD 11.33) for Icelanders. The GWAS was adjusted for sex, year of birth, and age at measurement.	23754956	European
Fe	3	3.04	The genetic instruments used for iron were extracted from the Genetics of Iron Status Consortium (GISC), samples consisted of summary data on genome-wide allelic associations from 23,986 subjects of European ancestry gathered from 11 cohorts in 9 participating centres. The meta-analysis utilized a standard error-based approach, adjusted for age, principal component scores, and other study-specifi…	25352340	European
Mg	5	1.49	The genetic instruments used for magnesium were extracted from a meta-analysis using approximately 15,366 individuals from the Cohorts for Heart and Aging Research in Genomic Epidemiology (CHARGE) consortium, which consisted of 8,122 individuals from the Atherosclerosis Risk in Communities (ARIC) Study, 2,866 individuals from the Framingham Heart Study (FHS) and 4,378 individuals from the Rotterd…	20700443	European
Phosphorus	5	1.2	The genetic instruments used for phosphorus were extracted from a meta-analysis using approximately 21,733 individuals from four discovery cohorts [1,761 individuals from the Cardiovascular Health Study (CHS), 2,865 individuals from the Framingham Heart Study (FHS), 8,048 individuals from the Atherosclerosis Risk in Communities Study (ARIC), and 3,516 individuals from the Rotterdam Study (RS)] an…	20558539	European
Se	7	3.65	The genetic instruments used for selenium were extracted from a meta-analysis using 9,639 european descendants sourced from six independent population-based studies: Coronary Artery Risk Development in Young Adults (CARDIA), Johnston County Osteoarthritis Project (JoCo), Nurses' Health Study (NHS), the Health Professionals Follow-up Study (HPFS), Queensland Institute of Medical Research (QIMR) st…	25343990	European
Vitamin B6	2	3.07	The genetic instruments used for vitamin B6 were extracted from a meta-analysis using 1,658 individuals from the Nurses’ Health Study (NHS) Cancer Genetic Markers of Susceptibility (CGEMS), 1,647 from Framingham-SNP-Health Association Resource (SHARe) Women, and 1,458 from SHARe men, totaling approximately 4,763 individuals. The mean concentration of plasma vitamin B6 was 81.94 pmol/mL (SD 86.03)…	19744961	European
Vitamin B12	10	4.78	The genetic instruments used for vitamin B12 were extracted from a meta-analysis using approximately 25,960 individuals from Icelandic, 5,481 individuals from Danish – inter99, and 2,812 individuals from Danish -Health 2006 study, totaling 45,575. The mean concentration of serum vitamin B12 was 385.07 pmol/L (SD 221.09). The data were combined using fixed-effect meta-analyses based on P values an…	23754956	European
Vitamin C	11	1.79	The genetic instruments used for vitamin C were extracted from a meta-analysis of 52,018 individuals using four cohort studies, Fenland, European Prospective Investigation into Cancer (EPIC) - Norfolk, EPIC-InterAct, and EPIC- Cardiovascular disease (CVD). The mean concentration of plasma vitamin C was 50.1 umol/L (SD 23.1). The meta-analysis of GWAS results was conducted by combining beta coeffi…	33203707	European
Vitamin D	6	2.67	The genetic instruments used for vitamin D were extracted from GWAS conducted using 122,123 individuals from 31 cohorts in Europe, Canada and USA. The GWAS was performed on standardized log-transformed vitamin D expressed in nmol/L, adjusted the models for month of sample collection (12 categories), age, sex, and principal components capturing genetic ancestry.	29343764	European
Zn	2	4.59	The genetic instruments used for zinc were extracted from a GWAS conducted using 2,603 individuals from the QIMR cohort. Estimates for genetic associations with log-transformed standardized residuals of zinc were adjusted for sex and age via an additive model accounting for within-family relatedness, where the effect was measured in SD.	23720494	European
Abbreviations: Ca, Calcium; Cu, Copper; Fe, Iron; Mg, Magnesium; Se, Selenium; Zn, Zinc; Nsnp, number of SNP.

## Sheet: Table S3
Supplementary Table S3. Source of outcome genome-wide association study summary data
Outcome	Source	Cases	Control	Trait/Phenocode	Disease Code in ICD-10
Acute upper respiratory infections	FinnGen R9	69111	308166	J10_UPPERINFEC	J0[0-6]
	UK Biobank	2795	483689	ieu-b-5063	J00-J06
Acute lower respiratory infections	FinnGen R9	20873	356404	J10_LOWERINF	J2[0-2]
	UK Biobank	14135	472349	ieu-b-4973	J20-J22
Pneumoniae	FinnGen R9	58174	319103	J10_PNEUMONIA	J12, J13, J14, J15, J17.0*, J17.0*A01.0, J17.0*A02.2, J17.0*A21.2, J17.0*A22.1, J17.0*A37.9, J17.0*A42.0, J17.0*A43.0, J17.0*A54.8 J16|J17[2-8] J18
	UK Biobank	22576	463917	ieu-b-4976	J15,J16,J17,A20.2,A21.2,A22.1,A31.0,A42.0,A43.0,A48.1,A78,B96.0,B96.1
Acute nasopharyngitis	FinnGen R9	3956	308166	J10_COLD	J00
All influenza	FinnGen R9	8555	314673	J10_INFLUENZA	J09|J1[0-1]
Acute pharyngitis	FinnGen R9	4747	308166	J10_PHARYNGITIS	J02
Other and unspecified tonsillitis	FinnGen R9	13190	308166	J10_TONSILLITIS	J03
Bronchiectasis	FinnGen R9	2188	311286	J10_BRONCHIECTASIS	J47
Acute bronchiolitis	FinnGen R9	1953	356404	J10_BRONCHIOLITIS	J21
Acute bronchitis	FinnGen R9	15393	356404	J10_BRONCHITIS	J20
LRTI (critical care)	UK Biobank	585	430780	ieu-b-4974	NA
Asthma-related pneumonia	FinnGen R9	12044	335114	ASTHMA_PNEUMONIA	B012|B052|B206|B250|J12[0-2]|J171,J12.8, J12.9,A31.0,J18,J13, J14, J15, J16, J17*
Bacterial pneumoniae	FinnGen R9	16244	314673	J10_PNEUMOBACT	J13,J14,J15, J17.0*, J17.0*A01.0, J17.0*A02.2, J17.0*A21.2, J17.0*A22.1, J17.0*A37.9, J17.0*A42.0, J17.0*A43.0, J17.0*A54.8
Viral pneumonia	FinnGen R9	3394	314673	J10_VIRALPNEUMO	J12|J171|J100|J110|B012|B068|B250
Pneumonia (death)	UK Biobank	3185	430820	ieu-b-4979	NA
Pneumonia (critical care)	UK Biobank	2758	428607	ieu-b-4978	NA
Pneumonia (28 day death in critical care)	UK Biobank	803	30562	ieu-b-4977	NA
ICD, International Classiﬁcation of Diseases; IEU, the MRC Integrative Epidemiology Unit (IEU) at the University of Bristol. More information on respiratory diseases can be found at FinnGen biobank (https://r8.risteys.ﬁnngen.ﬁ/). The GWAS summary-level data from the UK biobank were extracted by the IEU Open GWAS project.

## Sheet: Table S4
Supplementary Table S4. Table genetic variants used as exposure for Mendelian randomization analyses
Exposure	SNPs	CHR	BP	Gene	EA	OA	N	EAF	Beta	StdErr	P value	R2	F statistics
Ca	rs1801725	3	122284910	CASR	T	G	61054	0.15	0.071	0.004	8.9e-86	0.0051339	315.052
Ca	rs1550532	2	233356202	DGKD	C	G	60998	0.31	0.018	0.003	8.2e-11	0.000589835	35.9988
Ca	rs780094	2	27518370	GCKR	T	C	60958	0.42	0.017	0.003	1.3e-10	0.000526497	32.1101
Ca	rs10491003	10	9286688	LINC00709	T	C	60040	0.09	0.027	0.005	4.8e-09	0.00048544	29.159
Ca	rs7481584	11	3007859	CARS	A	G	61011	0.3	-0.018	0.003	1.2e-10	0.00058971	35.9988
Ca	rs7336933	13	41984940	VWA8-AS1	A	G	60928	0.15	-0.022	0.004	9.1e-10	0.000496241	30.249
Ca	rs1570669	20	54157888	CYP24A1	A	G	60966	0.66	-0.018	0.003	9.1e-12	0.000590145	35.9988
β-carotene	rs6564851	16	81230992	BCO1	G	T	1191	0.495	-0.274	0.0431	1.97e-10	0.0328203	40.3475
Cu	rs1175550	1	3774964	SMIM1	G	A	2603	0.2187	0.198	0.032	5.03002e-10	0.0144949	38.2557
Cu	rs2769264	1	151372265	SELENBP1	G	T	2603	0.839	0.313	0.034	2.63027e-20	0.0315313	84.6832
Folate	rs652197	11	72138695	FOLR3	T	C	37465	0.18	0.069	0.011	1.4e-12	0.00104913	39.345
Folate	rs1801133	1	11796321	MTHFR	A	G	37465	0.67	0.096	0.009	9.5e-53	0.00302771	113.772
Fe	rs1525892	3	133765868	TF	A	G	23986	0.6521	0.0736	0.0104	1.65082e-12	0.00208365	50.0787
Fe	rs1800562	6	26092913	HFE	A	G	23986	0.0427	0.3724	0.02	3.95913e-77	0.0142485	346.675
Fe	rs855791	22	37066896	TMPRSS6	G	A	23986	0.6123	0.1868	0.0101	4.31221e-77	0.0140606	342.038
Mg	rs4072037	1	155192276	MUC1	C	T	23829	0.46	-0.01	0.001	2.01e-36	0.00417903	99.9916
Mg	rs13146355	4	76490987	SHROOM3	G	A	23829	0.56	-0.005	0.001	6.27e-13	0.00104804	24.9979
Mg	rs11144134	9	74884880	TRPM6	T	C	23829	0.92	-0.011	0.001	8.21e-15	0.00505219	120.99
Mg	rs3925584	11	30738788	DCDC1	C	T	23829	0.45	-0.006	0.001	5.2e-16	0.00150849	35.997
Mg	rs7965584	12	89912002	RP11-654D12.2	G	A	23829	0.29	-0.007	0.001	1.05e-16	0.0020521	48.9959
Phosphorus	rs1697421	1	21496799	NBPF3	A	T	21733	0.49	0.05	0.005	7.61985e-24	0.00458022	99.9908
Phosphorus	rs17265703	3	122329797	CSTA	G	A	21733	0.15	-0.036	0.006	9.86588e-10	0.00165373	35.9967
Phosphorus	rs9469578	6	33738702	IP6K3	T	A	21733	0.08	-0.059	0.009	2.77176e-11	0.00197352	42.9714
Phosphorus	rs947583	6	135812521	RP11-394G3.2	C	T	21733	0.29	0.035	0.005	1.27981e-12	0.00224956	48.9955
Phosphorus	rs2970818	12	4497002	C12orf4	A	T	21733	0.09	0.047	0.008	2.11422e-09	0.00158565	34.5124
Se	rs567754	5	79120593	BHMT	T	C	9639	0.34	-0.17	0.02	8.38e-20	0.00743982	72.235
Se	rs705415	5	78996137	DMGDH	T	C	8054	0.14	-0.23	0.04	4.64e-10	0.00408832	33.0543
Se	rs921943	5	79020653	DMGDH	T	C	9639	0.29	0.25	0.02	1.9e-39	0.0159516	156.218
Se	rs3797535	5	79004574	DMGDH	T	C	9639	0.08	0.21	0.04	2.05e-15	0.00285132	27.5568
Se	rs11951068	5	79008491	DMGDH	A	G	9639	0.07	0.21	0.04	1.86e-11	0.00285132	27.5568
Se	rs6586282	21	43058387	CBSL	T	C	9639	0.17	-0.12	0.03	3.96e-09	0.00165717	15.9967
Se	rs1789953	21	43062826	CBSL	T	C	9639	0.14	0.12	0.03	3.4e-08	0.00165717	15.9967
Vitamin B6	rs1256335	1	21563893	ALPL	G	A	4763	0.79	-0.14	0.02	1.4e-15	0.0101829	48.9794
Vitamin B6	rs4654748	1	21459575	NBPF3	C	T	4763	0.52	-0.1	0.01	4.3e-11	0.0205634	99.958
Vitamin B12	rs602662	19	48703728	FUT2	A	G	45575	0.596	0.16	0.006	2.4e-139	0.0153634	711.08
Vitamin B12	rs34324219	11	59855905	TCN1	C	A	45575	0.881	0.21	0.009	1.1e-111	0.0118051	544.421
Vitamin B12	rs1801222	10	17114152	CUBN	G	A	45575	0.593	0.11	0.008	2.3e-42	0.00413124	189.054
Vitamin B12	rs2336573	19	8302825	CD320	T	C	45575	0.031	0.32	0.02	8.4e-59	0.00558574	255.989
Vitamin B12	rs1131603	22	30622988	TCN2	C	T	45575	0.055	0.17	0.018	1.1e-21	0.00195334	89.1936
Vitamin B12	rs41281112	13	99866380	CLYBL	C	T	45575	0.948	0.17	0.014	8.9e-35	0.00322487	147.443
Vitamin B12	rs1141321	6	49444720	MUT	C	T	45575	0.627	0.06	0.006	3.6e-26	0.00218938	99.9956
Vitamin B12	rs3742801	14	74292303	ABCD4	T	C	45575	0.294	0.05	0.006	1.7e-13	0.00152142	69.4414
Vitamin B12	rs2270655	4	145655266	MMAA	G	C	45575	0.941	0.07	0.009	2.2e-13	0.00132559	60.4912
Vitamin B12	rs12272669	11	71681564	SNRPCP14	A	G	45575	0.002	0.51	0.088	3e-09	0.000736425	33.5858
Vitamin C	rs6693447	1	2398751	RER1	T	G	52018	0.551	0.039	0.006	6.25e-10	0.00081156	39
Vitamin C	rs13028225	2	219166533	SLC23A3	T	C	52018	0.857	0.102	0.009	2.38e-30	0.00246315	133
Vitamin C	rs33972313	5	139379813	SLC23A1	C	T	52018	0.968	0.36	0.018	4.61e-90	0.00763097	421
Vitamin C	rs10051765	5	177372991	RGS14	C	T	52018	0.342	0.039	0.007	3.64e-09	0.000596376	36
Vitamin C	rs7740812	6	52860989	#N/A	G	A	52018	0.594	0.038	0.006	1.88e-09	0.000770506	36
Vitamin C	rs174547	11	61803311	FADS1	C	T	52018	0.328	0.036	0.007	3.84e-08	0.0005082	30
Vitamin C	rs117885456	12	95855333	SNRPF	A	G	52018	0.087	0.078	0.012	1.7e-11	0.00081156	50
Vitamin C	rs2559850	12	101699681	CHPT1	A	G	52018	0.598	0.058	0.006	6.3e-20	0.00179317	84
Vitamin C	rs10136000	14	104787244	AKT1	A	G	52018	0.283	0.04	0.007	1.33e-10	0.000627332	34
Vitamin C	rs56738967	16	79706644	LINC01229	C	G	52018	0.321	0.041	0.007	7.62e-10	0.00065907	38
Vitamin C	rs9895661	17	61379228	BCAS3	T	C	52018	0.817	0.063	0.008	1.05e-14	0.00119078	62
Vitamin D	rs3755967	4	71743681	GC	C	T	79366	0.28	-0.089	0.0023	1e-200	0.0185171	1497.32
Vitamin D	rs10741657	11	14893332	CYP2R1	A	G	79366	0.4	0.031	0.0022	2.05e-46	0.0024955	198.549
Vitamin D	rs12785878	11	71456403	NADSYN1	T	G	79366	0.75	0.036	0.0022	3.8e-62	0.0033625	267.762
Vitamin D	rs17216707	20	54115823	RP13-379L11.3	T	C	79366	0.79	0.026	0.0027	8.14e-23	0.00116702	92.7274
Vitamin D	rs10745742	12	95964751	AMDHD1	T	C	122123	0.39	0.019	0.002	2.1e-20	0.000738463	90.2485
Vitamin D	rs8018720	14	39086981	SEC23A	G	C	122123	0.82	-0.019	0.0027	1.11e-11	0.000405328	49.5191
Zn	rs1532423	8	85356084	CA1	G	A	2603	0.6292	-0.178	0.026	6.4003e-12	0.0176876	46.8338
Zn	rs2120019	15	75041843	PPCDC	C	T	2603	0.2078	-0.287	0.033	1.54989e-18	0.0282372	75.5792
Only independent SNPs (r2 < 0.001 within 10,000 kb windows), strongly associated (P ＜ 5E-08) were used as genetic instruments for the exposure. Position based on GRCh38. Abbreviations: BP, base position; CHR, chromosome; EA, effect allele; EAF, effect allele frequency; N, sample size; OA, other allele; R2, Proportion of the explained variance; StdErr, standard error; Ca, Calcium; Cu, Copper; Fe, …

## Sheet: Table S5
Supplementary Table S5. Details of studies of some risk factors for chronic chronic respiratory diseases.
Trait	ID	First author/Publisher	Consortium	N	Population	Year	Pubmed ID
Obesity class 1(BMI: 30-34.9 kg/m 2 )	ieu-a-90	Berndt SI	GIANT	98697	European	2013	23563607
Obesity class 2(BMI: 35-39.9 kg/m 2 )	ieu-a-91	Berndt SI	GIANT	72546	European	2013	23563607
Obesity class 3(BMI: ≥ 40 kg/ m 2 )	ieu-a-92	Berndt SI	GIANT	50364	European	2013	23563607
lifetime smoking	lifetime smoking	Wootton RE	UK Biobank	462690	European	2020	31689377

## Sheet: Table S6
Supplementary Table S6. Power calculations
	URTI	LRTI	Pneumoniae	Acute nasopharyngitis	All influenza	Acute pharyngitis	Other and unspecified tonsillitis	Bronchiectasis	Acute bronchiolitis	Acute bronchitis	LRTI (critical care)	Asthma-related pneumonia	Bacterial pneumoniae	Viral pneumonia	Pneumonia (death)	Pneumonia (critical care)	Pneumonia (28 day death in critical care)
Ca	60	97	100	35	24	20	28	12	5	99	6	7	5	43	55	28	15
β-carotene	8	100	30	7	5	6	5	28	5	5	24	6	6	5	5	9	5
Cu	98	66	100	26	5	57	46	8	16	23	6	20	5	40	27	5	14
Folate	7	16	43	17	5	6	18	10	66	9	9	15	9	32	12	5	18
Fe	5	5	96	13	11	49	6	5	8	5	5	8	40	9	5	5	13
Mg	100	100	100	100	100	70	100	63	19	100	79	100	100	100	100	100	7
Phosphorus	100	100	100	67	99	97	31	69	96	100	97	100	99	38	98	99	78
Se	100	8	19	10	6	23	7	7	21	18	8	9	7	27	8	5	7
Vitamin B12	38	7	46	15	7	5	6	14	46	5	12	5	10	5	6	7	21
Vitamin B6	42	65	100	5	28	55	39	6	21	58	24	5	12	14	51	31	51
Vitamin C	9	6	23	7	7	6	37	5	5	9	97	22	22	33	5	78	8
Vitamin D	5	60	100	100	97	12	86	26	84	5	6	75	89	7	36	98	9
Zn	68	20	8	9	6	5	25	20	15	5	28	30	42	28	16	6	7
Abbreviations: Ca, Calcium; Cu, Copper; Fe, Iron; Mg, Magnesium; P, phosphorus; Se, Selenium; Zn, Zinc.

## Sheet: Table S7
Supplementary Table S7. Main mendelian randomization analyses of micronutrients as risk factors on the risk of URTI
		FinnGen R9				UK Biobank				Meta-analysis
Exposure	Method	Nsnp	OR (95% CI)	P value		Nsnp	OR (95% CI)	P value		Nsnp	OR (95% CI)	Meta P value
Ca	Inverse variance weighted	6	0.938 (0.672, 1.309)	0.706759		7	0.484 (0.116, 2.014)	0.318399		7	0.906 (0.655, 1.254)	0.55286
Ca	MR Egger	6	0.838 (0.431, 1.628)	0.629651		7	0.270 (0.016, 4.437)	0.401538		7	0.789 (0.414, 1.505)	0.47225
Ca	Weighted median	6	0.886 (0.701, 1.121)	0.312843		7	0.408 (0.150, 1.108)	0.0785136		7	0.704 (0.351, 1.410)	0.322281
β-carotene	Wald ratio	1	0.985 (0.942, 1.031)	0.519168		1	1.062 (0.870, 1.297)	0.553433		1	0.989 (0.946, 1.033)	0.617859
Cu	Inverse variance weighted	2	0.924 (0.888, 0.963)	0.000159483		2	1.012 (0.764, 1.340)	0.934965		2	0.926 (0.890, 0.964)	0.000195316
Folate	Inverse variance weighted	2	0.977 (0.865, 1.104)	0.711037		2	0.957 (0.523, 1.752)	0.886785		2	0.976 (0.866, 1.101)	0.695562
Fe	Inverse variance weighted	3	1.003 (0.922, 1.091)	0.938764		3	0.969 (0.796, 1.178)	0.749297		3	0.998 (0.924, 1.078)	0.955971
Fe	MR Egger	3	0.951 (0.769, 1.176)	0.724001		3	1.032 (0.701, 1.519)	0.900484		3	0.969 (0.804, 1.168)	0.741711
Fe	Weighted median	3	1.028 (0.965, 1.095)	0.398257		3	0.967 (0.781, 1.198)	0.759141		3	1.023 (0.963, 1.086)	0.469539
Mg	Inverse variance weighted	4	1.817 (0.741, 4.455)	0.192043		5	0.063 (0.002, 1.993)	0.116599		5	0.520 (0.021, 12.602)	0.68741
Mg	MR Egger	4	0.954 (0.029, 31.132)	0.98124		5	0.106 (6.86E-07, 16238.939)	0.73085		5	0.803 (0.028, 22.780)	0.89749
Mg	Weighted median	4	1.440 (0.522, 3.970)	0.481184		5	0.118 (0.002, 7.613)	0.315074		5	0.965 (0.160, 5.815)	0.969196
Phosphorus	Inverse variance weighted	2	1.184 (0.849, 1.652)	0.319905		3	1.583 (0.524, 4.781)	0.415425		3	1.213 (0.882, 1.668)	0.235133
Phosphorus	MR Egger					3	3.791 (0.001, 24155.499)	0.815512
Phosphorus	Weighted median					3	1.581 (0.449, 5.571)	0.475861
Se	Inverse variance weighted	5	1.015 (0.971, 1.062)	0.503663		7	1.176 (1.015, 1.363)	0.0312621		7	1.074 (0.934, 1.235)	0.31807
Se	MR Egger	5	0.969 (0.705, 1.331)	0.856903		7	0.905 (0.512, 1.600)	0.744778		7	0.953 (0.722, 1.258)	0.734599
Se	Weighted median	5	1.036 (0.991, 1.083)	0.116173		7	1.043 (0.855, 1.272)	0.681308		7	1.036 (0.993, 1.082)	0.104651
Vitamin B12	Inverse variance weighted	9	0.989 (0.940, 1.040)	0.654305		10	1.119 (0.975, 1.286)	0.110349		10	1.034 (0.920, 1.162)	0.577528
Vitamin B12	MR Egger	9	0.980 (0.900, 1.067)	0.656542		10	1.077 (0.863, 1.344)	0.53061		10	0.992 (0.916, 1.074)	0.843569
Vitamin B12	Weighted median	9	1.006 (0.967, 1.047)	0.752041		10	1.012 (0.852, 1.200)	0.895123		10	1.007 (0.968, 1.046)	0.735667
Vitamin B6	Inverse variance weighted	2	0.990 (0.914, 1.072)	0.799014		2	1.249 (0.874, 1.784)	0.221833		2	1.039 (0.863, 1.251)	0.685276
Vitamin C	Inverse variance weighted	9	1.022 (0.948,1.102)	0.572732		10	0.882 (0.567, 1.371)	0.57608		10	1.018 (0.945, 1.096)	0.644182
Vitamin C	MR Egger	9	1.047 (0.924, 1.187)	0.492615		10	0.664 (0.339, 1.298)	0.26529		10	0.944 (0.648, 1.374)	0.762374
Vitamin C	Weighted median	9	1.034 (0.942, 1.135)	0.483643		10	0.804 (0.547, 1.182)	0.268019		10	0.980 (0.802, 1.199)	0.847294
Vitamin D	Inverse variance weighted	5	1.005 (0.866, 1.167)	0.943824		6	0.771 (0.330, 1.803)	0.548248		6	0.997 (0.861, 1.155)	0.972617
Vitamin D	MR Egger	5	0.968 (0.696, 1.346)	0.859531		6	0.425 (0.088, 2.049)	0.346467		6	0.932 (0.666, 1.306)	0.683799
Vitamin D	Weighted median	5	0.997 (0.861, 1.155)	0.968405		6	0.646 (0.339, 1.230)	0.183319		6	0.903 (0.631, 1.291)	0.574993
Zinc	Inverse variance weighted	2	1.011 (0.968, 1.057)	0.619307		2	1.154 (0.954, 1.395)	0.140317		2	1.044 (0.935, 1.167)	0.443586
Abbreviations: Ca, Calcium; Cu, Copper; Fe, Iron; Mg, Magnesium; Se, Selenium; Zn, Zinc; URTI, upper respiratory infection; OR, odd ratio

## Sheet: Table S8
Supplementary Table S8. Main mendelian randomization analyses of micronutrients as risk factors on the risk of LRTI
		FinnGen R9				UK Biobank				Meta-analysis
Exposure	Method	Nsnp	OR (95% CI)	P value		Nsnp	OR (95% CI)	P value		Nsnp	OR (95% CI)	Meta P value
Ca	Inverse variance weighted	6	1.380 (0.856, 2.226)	0.186741		7	1.145 (0.777, 1.689)	0.493371		7	1.233 (0.912, 1.667)	0.172551
Ca	MR Egger	6	1.004 (0.410, 2.458)	0.993714		7	1.092 (0.536, 2.227)	0.818028		7	1.057 (0.605, 1.846)	0.845398
Ca	Weighted median	6	1.317 (0.888, 1.955)	0.171254		7	1.086 (0.693, 1.704)	0.71808		7	1.211 (0.900, 1.630)	0.205348
β-carotene	Wald ratio	1	0.979 (0.909, 1.055)	0.576959		1	0.897 (0.820, 0.981)	0.0171688		1	0.941 (0.864, 1.024)	0.159069
Cu	Inverse variance weighted	2	0.931 (0.870, 0.996)	0.037699		2	0.953 (0.877, 1.035)	0.252548		2	0.939 (0.892, 0.990)	0.0195846
Folate	Inverse variance weighted	2	1.143 (0.934, 1.400)	0.19536		2	1.003 (0.789, 1.275)	0.979957		2	1.083 (0.927, 1.264)	0.314818
Fe	Inverse variance weighted	3	0.980 (0.901, 1.065)	0.633842		3	1.069 (0.927, 1.231)	0.358489		3	1.003 (0.930, 1.082)	0.93065
Fe	MR Egger	3	0.920 (0.775, 1.092)	0.514873		3	1.226 (0.963, 1.561)	0.346412		3	1.048 (0.792, 1.387)	0.74253
Fe	Weighted median	3	0.969 (0.888, 1.057)	0.475116		3	1.065 (0.956, 1.187)	0.254813		3	1.010 (0.921, 1.107)	0.833265
Mg	Inverse variance weighted	4	0.476 (0.093, 2.425)	0.371601		5	1.084 (0.231, 5.086)	0.918726		5	0.734 (0.239, 2.251)	0.588331
Mg	MR Egger	4	0.032 (1.691E-04, 6.194)	0.329025		5	3.164 (0.015, 659.935)	0.694228		5	0.312 (0.003, 27.803)	0.611008
Mg	Weighted median	4	0.668 (0.119, 3.759)	0.646805		5	1.270 (0.197, 8.201)	0.801637		5	0.899 (0.253, 3.192)	0.868655
Phosphorus	Inverse variance weighted	2	0.722 (0.416, 1.252)	0.245971		3	0.803 (0.461, 1.400)	0.439768		3	0.761 (0.515, 1.126)	0.171367
Phosphorus	MR Egger					3	0.117 (0.001, 15.851)	0.549004
Phosphorus	Weighted median					3	0.696 (0.379, 1.278)	0.242748
Se	Inverse variance weighted	5	1.035 (0.961, 1.116)	0.359698		7	0.999 (0.935, 1.067)	0.966469		7	1.015 (0.966, 1.066)	0.565477
Se	MR Egger	5	1.190 (0.713, 1.986)	0.553163		7	0.897 (0.692, 1.162)	0.446915		7	0.950 (0.754, 1.197)	0.663426
Se	Weighted median	5	1.029 (0.954, 1.109)	0.463432		7	0.993 (0.911, 1.083)	0.876756		7	1.013 (0.957, 1.072)	0.652949
Vitamin B12	Inverse variance weighted	9	1.018 (0.970, 1.067)	0.475608		10	0.956 (0.897, 1.019)	0.167178		10	0.990 (0.932, 1.052)	0.745245
Vitamin B12	MR Egger	9	0.997 (0.924, 1.076)	0.942792		10	0.908 (0.822, 1.003)	0.0929974		10	0.957 (0.873, 1.048)	0.342528
Vitamin B12	Weighted median	9	1.006 (0.948, 1.069)	0.837268		10	0.937 (0.861, 1.021)	0.136358		10	0.978 (0.913, 1.047)	0.518345
Vitamin B6	Inverse variance weighted	2	0.928 (0.813, 1.059)	0.268646		2	0.926 (0.789, 1.085)	0.341588		2	0.927 (0.837, 1.026)	0.144672
Vitamin C	Inverse variance weighted	9	1.034 (0.913, 1.172)	0.594469		10	0.951 (0.783, 1.155)	0.611747		10	1.009 (0.909, 1.121)	0.86206
Vitamin C	MR Egger	9	0.916 (0.744, 1.127)	0.434053		10	0.867 (0.640, 1.176)	0.386896		10	0.900 (0.758, 1.069)	0.229755
Vitamin C	Weighted median	9	0.994 (0.843, 1.171)	0.937945		10	0.881 (0.743, 1.043)	0.142086		10	0.937 (0.833, 1.055)	0.281895
Vitamin D	Inverse variance weighted	5	1.002 (0.720, 1.394)	0.992005		6	0.884 (0.687, 1.139)	0.340401		6	0.926 (0.757, 1.132)	0.452822
Vitamin D	MR Egger	5	1.385 (0.759, 2.529)	0.366725		6	0.762 (0.482, 1.205)	0.309297		6	0.994 (0.555, 1.779)	0.982981
Vitamin D	Weighted median	5	1.059 (0.824, 1.362)	0.653282		6	0.856 (0.649, 1.129)	0.272189		6	0.960 (0.780, 1.182)	0.702571
Zinc	Inverse variance weighted	2	1.006 (0.876, 1.154)	0.937049		2	1.037 (0.953, 1.129)	0.398677		2	1.028 (0.957, 1.106)	0.447737
Abbreviations: Ca, Calcium; Cu, Copper; Mg, Magnesium; Se, Selenium; Zn, Zinc; LRTI, lower respiratory tract infections; OR, odd ratio

## Sheet: Table S9
Supplementary Table S9. Main mendelian randomization analyses of micronutrients as risk factors on the risk of Pneumonia
Exposure	Method	FinnGen R9				UK Biobank				Meta-analysis
		Nsnp	OR (95% CI)	P value		Nsnp	OR (95% CI)	P value		Nsnp	OR (95% CI)	Meta P value
Ca	Inverse variance weighted	6	0.905 (0.712, 1.149)	0.412075		7	0.830 (0.609, 1.130)	0.236361		7	0.876 (0.725, 1.058)	0.169628
Ca	MR Egger	6	0.985 (0.612, 1.584)	0.952809		7	0.756 (0.429, 1.332)	0.377158		7	0.883 (0.613, 1.271)	0.50257
Ca	Weighted median	6	0.907 (0.697, 1.179)	0.464424		7	0.787 (0.545, 1.137)	0.201756		7	0.864 (0.698, 1.070)	0.181157
β-carotene	Wald ratio	1	1.009 (0.961, 1.059)	0.715134		1	1.012 (0.943, 1.087)	0.734426		1	1.010 (0.971, 1.051)	0.622323
Cu	Inverse variance weighted	2	0.998 (0.955, 1.042)	0.911361		2	0.927 (0.867, 0.990)	0.0238946		2	0.966 (0.899, 1.037)	0.338974
Folate	Inverse variance weighted	2	0.980 (0.859, 1.117)	0.75762		2	1.045 (0.864, 1.265)	0.650001		2	1.000 (0.898, 1.114)	0.997724
Fe	Inverse variance weighted	3	0.958 (0.902, 1.017)	0.155777		3	1.021 (0.932, 1.118)	0.653488		3	0.979 (0.923, 1.040)	0.496772
Fe	MR Egger	3	0.956 (0.804, 1.137)	0.698762		3	1.036 (0.806, 1.332)	0.828933		3	0.981 (0.851, 1.131)	0.790923
Fe	Weighted median	3	0.956 (0.902, 1.014)	0.132534		3	1.023 (0.941, 1.112)	0.592309		3	0.982 (0.920, 1.048)	0.590431
Mg	Inverse variance weighted	4	0.452 (0.177, 1.157)	0.0976451		5	0.832 (0.194, 3.567)	0.804416		5	0.541 (0.246, 1.191)	0.127017
Mg	MR Egger	4	1.336 (0.061, 29.263)	0.871022		5	33.751 (0.482, 2364.755)	0.179887		5	4.761 (0.216, 104.867)	0.322583
Mg	Weighted median	4	0.424 (0.142, 1.267)	0.124499		5	0.975 (0.161, 5.893)	0.977817		5	0.531 (0.208, 1.353)	0.184679
Phosphorus	Inverse variance weighted	2	0.740 (0.301, 1.817)	0.511139		3	0.997 (0.673, 1.477)	0.986812		3	0.950 (0.663, 1.362)	0.780518
Phosphorus	MR Egger					3	0.124 (0.006, 2.799)	0.41458
Phosphorus	Weighted median					3	1.114 (0.677, 1.832)	0.671822
Se	Inverse variance weighted	5	1.010 (0.972, 1.049)	0.617047		7	1.018 (0.953, 1.086)	0.602759		7	1.012 (0.979, 1.046)	0.48753
Se	MR Egger	5	1.022 (0.806, 1.296)	0.869218		7	0.779 (0.636, 0.954)	0.0605001		7	0.886 (0.679, 1.155)	0.370243
Se	Weighted median	5	1.009 (0.965, 1.054)	0.703872		7	0.992 (0.926, 1.063)	0.819581		7	1.004 (0.967, 1.042)	0.84431
Vitamin B12	Inverse variance weighted	9	0.988 (0.958, 1.019)	0.433839		10	1.020 (0.971, 1.072)	0.425604		10	0.998 (0.969, 1.028)	0.890545
Vitamin B12	MR Egger	9	1.001 (0.953, 1.052)	0.956514		10	0.985 (0.910, 1.066)	0.717238		10	0.997 (0.956, 1.039)	0.879848
Vitamin B12	Weighted median	9	0.989 (0.952, 1.028)	0.58841		10	1.010 (0.944, 1.081)	0.772791		10	0.994 (0.961, 1.028)	0.743754
Vitamin B6	Inverse variance weighted	2	0.931 (0.855, 1.014)	0.102845		2	0.884 (0.724, 1.080)	0.227821		2	0.924 (0.854, 0.999)	0.0483161
Vitamin C	Inverse variance weighted	9	1.029 (0.931, 1.137)	0.575238		10	1.057 (0.949, 1.176)	0.313648		10	1.042 (0.968, 1.121)	0.272766
Vitamin C	MR Egger	9	1.017 (0.851, 1.214)	0.860153		10	0.985 (0.836, 1.162)	0.864506		10	1.000 (0.886, 1.128)	0.996097
Vitamin C	Weighted median	9	1.013 (0.913, 1.125)	0.801541		10	0.993 (0.870, 1.135)	0.922335		10	1.006 (0.926, 1.092)	0.890764
Vitamin D	Inverse variance weighted	5	0.931 (0.754, 1.149)	0.504212		6	0.947 (0.775, 1.159)	0.598811		6	0.939 (0.812, 1.087)	0.399854
Vitamin D	MR Egger	5	1.193 (0.851, 1.672)	0.381194		6	0.988 (0.686, 1.423)	0.951918		6	1.094 (0.854, 1.401)	0.47895
Vitamin D	Weighted median	5	0.999 (0.850, 1.174)	0.993377		6	0.962 (0.770, 1.202)	0.732954		6	0.986 (0.866, 1.124)	0.8362
Zinc	Inverse variance weighted	2	1.046 (1.001, 1.094)	0.0473482		2	0.999 (0.926, 1.077)	0.973204		2	1.033 (0.992, 1.076)	0.116486
Abbreviations: Ca, Calcium; Cu, Copper; Mg, Magnesium; Se, Selenium; Zn, Zinc; OR, odd ratio

[truncated: 6 more sheets: Table S10, Table S11, Table S12, Table S13, Table S14, Table S15]
